# Supplementary material for: Parkinson’s disease-associated alterations in DNA methylation and hydroxymethylation in human brain
Source: NPJ Parkinsons Dis. 2025 Dec 22;11:363. doi: 10.1038/s41531-025-01209-3 (PMC12749594; doi:10.1038/s41531-025-01209-3)
Supplement: Supplementary file 3 — Supplementary Data2 [file 41531_2025_1209_MOESM3_ESM.csv]

Sample_ID	Subject.ID	subject	Title	Index	Sample_Name	Sample_Well	Sample_Plate	Assay	Assay_1	Disease	Disease_coded	PI	Sentrix_ID	Array	Batch	Manifest	Assay_type	Date	Experiment_name	Race	Gender	Age	PMI	Location	Basename
00_09	00-09	1	Neuron_BS_51	58	00_09_N_BS	B08	MSA4	1	BS	PD	2	Bernstein	204813570090	R02C01	1	B	MethylationEPIC_v-1-0_B5	12/23/2020	BERA_20201130_oxBS_EPIC	1	1	64	4	./idat/20230601_mixed_BS_oxBS	./idat/20230601_mixed_BS_oxBS/204813570090/204813570090_R02C01
00_27	00-27	2	Neuron_BS_52	61	00_27_N_BS	E08	MSA4	1	BS	PD	2	Bernstein	204813570090	R05C01	1	B	MethylationEPIC_v-1-0_B5	12/23/2020	BERA_20201130_oxBS_EPIC	1	2	73	2.16	./idat/20230601_mixed_BS_oxBS	./idat/20230601_mixed_BS_oxBS/204813570090/204813570090_R05C01
00_45	00-45	3	Neuron_BS_53	48	00_45_N_BS	H06	MSA4	1	BS	PD	2	Bernstein	204813550117	R08C01	1	B	MethylationEPIC_v-1-0_B5	12/23/2020	BERA_20201130_oxBS_EPIC	1	1	70	1.83	./idat/20230601_mixed_BS_oxBS	./idat/20230601_mixed_BS_oxBS/204813550117/204813550117_R08C01
01_31	01-31	4	Neuron_bs_1	190	01_31_N_BS	F12	MSA4_1	1	BS	Control	1	Bernstein	204813570087	R06C01	2	B	MethylationEPIC_v-1-0_B5	12/30/1930	BERA_20201130_oxBS_EPIC	1	1	81	2.75	./idat/20230601_mixed_BS_oxBS	./idat/20230601_mixed_BS_oxBS/204813570087/204813570087_R06C01
01_37	01-37	5	Neuron_bs_2	187	01_37_N_BS	C12	MSA4_1	1	BS	Control	1	Bernstein	204813570087	R03C01	2	B	MethylationEPIC_v-1-0_B5	12/30/1930	BERA_20201130_oxBS_EPIC	1	2	88	3	./idat/20230601_mixed_BS_oxBS	./idat/20230601_mixed_BS_oxBS/204813570087/204813570087_R03C01
01_44	01-44	6	Neuron_bs_3	137	01_44_N_BS	A06	MSA4_1	1	BS	Control	1	Bernstein	204842600015	R01C01	2	B	MethylationEPIC_v-1-0_B5	12/30/1930	BERA_20201130_oxBS_EPIC	1	2	78	2.83	./idat/20230601_mixed_BS_oxBS	./idat/20230601_mixed_BS_oxBS/204842600015/204842600015_R01C01
01_46	01-46	7	Neuron_bs_4	143	01_46_N_BS	G06	MSA4_1	1	BS	Control	1	Bernstein	204842600015	R07C01	2	B	MethylationEPIC_v-1-0_B5	12/30/1930	BERA_20201130_oxBS_EPIC	1	2	90	3	./idat/20230601_mixed_BS_oxBS	./idat/20230601_mixed_BS_oxBS/204842600015/204842600015_R07C01
02_15	02-15	8	Neuron_BS_54	141	02_15_N_BS	E06	MSA4_1	1	BS	PD	2	Bernstein	204842600015	R05C01	2	B	MethylationEPIC_v-1-0_B5	12/30/1930	BERA_20201130_oxBS_EPIC	1	2	78	3.5	./idat/20230601_mixed_BS_oxBS	./idat/20230601_mixed_BS_oxBS/204842600015/204842600015_R05C01
02_17	02-17	9	Neuron_BS_55	34	02_17_N_BS	B05	MSA4	1	BS	PD	2	Bernstein	204813550060	R02C01	1	B	MethylationEPIC_v-1-0_B5	12/23/2020	BERA_20201130_oxBS_EPIC	1	2	82	3	./idat/20230601_mixed_BS_oxBS	./idat/20230601_mixed_BS_oxBS/204813550060/204813550060_R02C01
02_27	02-27	10	Neuron_bs_5	196	02_27_N_BS	D01	MSA4_2	1	BS	Control	1	Bernstein	204813560012	R04C01	2	B	MethylationEPIC_v-1-0_B5	12/30/1930	BERA_20201130_oxBS_EPIC	1	1	86	3	./idat/20230601_mixed_BS_oxBS	./idat/20230601_mixed_BS_oxBS/204813560012/204813560012_R04C01
02_33	02-33	11	Neuron_bs_6	144	02_33_N_BS	H06	MSA4_1	1	BS	Control	1	Bernstein	204842600015	R08C01	2	B	MethylationEPIC_v-1-0_B5	12/30/1930	BERA_20201130_oxBS_EPIC	1	1	85	2.25	./idat/20230601_mixed_BS_oxBS	./idat/20230601_mixed_BS_oxBS/204842600015/204842600015_R08C01
03_11	03-11	12	Neuron_bs_7	139	03_11_N_BS	C06	MSA4_1	1	BS	Control	1	Bernstein	204842600015	R03C01	2	B	MethylationEPIC_v-1-0_B5	12/30/1930	BERA_20201130_oxBS_EPIC	1	2	95	2.66	./idat/20230601_mixed_BS_oxBS	./idat/20230601_mixed_BS_oxBS/204842600015/204842600015_R03C01
03_15	03-15	13	Neuron_bs_8	165	03_15_N_BS	E09	MSA4_1	1	BS	Control	1	Bernstein	204813570102	R05C01	2	B	MethylationEPIC_v-1-0_B5	12/30/1930	BERA_20201130_oxBS_EPIC	1	1	80	3.25	./idat/20230601_mixed_BS_oxBS	./idat/20230601_mixed_BS_oxBS/204813570102/204813570102_R05C01
03_25	03-25	14	Neuron_BS_56	53	03_25_N_BS	E07	MSA4	1	BS	PD	2	Bernstein	204813550138	R05C01	1	B	MethylationEPIC_v-1-0_B5	12/23/2020	BERA_20201130_oxBS_EPIC	1	1	78	2.5	./idat/20230601_mixed_BS_oxBS	./idat/20230601_mixed_BS_oxBS/204813550138/204813550138_R05C01
03_28	03-28	15	Neuron_bs_9	148	03_28_N_BS	D07	MSA4_1	1	BS	Control	1	Bernstein	204842600038	R04C01	2	B	MethylationEPIC_v-1-0_B5	12/30/1930	BERA_20201130_oxBS_EPIC	1	1	80	2.16	./idat/20230601_mixed_BS_oxBS	./idat/20230601_mixed_BS_oxBS/204842600038/204842600038_R04C01
03_29	03-29	16	Neuron_BS_57	82	03_29_N_BS	B11	MSA4	1	BS	PD	2	Bernstein	204813560047	R02C01	1	B	MethylationEPIC_v-1-0_B5	12/23/2020	BERA_20201130_oxBS_EPIC	1	1	79	4.5	./idat/20230601_mixed_BS_oxBS	./idat/20230601_mixed_BS_oxBS/204813560047/204813560047_R02C01
03_39	03-39	17	Neuron_bs_10	197	03_39_N_BS	E01	MSA4_2	1	BS	Control	1	Bernstein	204813560012	R05C01	2	B	MethylationEPIC_v-1-0_B5	12/30/1930	BERA_20201130_oxBS_EPIC	1	1	86	2.75	./idat/20230601_mixed_BS_oxBS	./idat/20230601_mixed_BS_oxBS/204813560012/204813560012_R05C01
03_41	03-41	18	Neuron_bs_11	81	03_41_N_BS	A11	MSA4	1	BS	Control	1	Bernstein	204813560047	R01C01	1	B	MethylationEPIC_v-1-0_B5	12/23/2020	BERA_20201130_oxBS_EPIC	1	1	89	2.5	./idat/20230601_mixed_BS_oxBS	./idat/20230601_mixed_BS_oxBS/204813560047/204813560047_R01C01
03_43	03-43	19	Neuron_BS_58	92	03_43_N_BS	D12	MSA4	1	BS	PD	2	Bernstein	204813570122	R04C01	1	B	MethylationEPIC_v-1-0_B5	12/23/2020	BERA_20201130_oxBS_EPIC	1	1	69	2.25	./idat/20230601_mixed_BS_oxBS	./idat/20230601_mixed_BS_oxBS/204813570122/204813570122_R04C01
03_47	03-47	20	Neuron_bs_12	151	03_47_N_BS	G07	MSA4_1	1	BS	Control	1	Bernstein	204842600038	R07C01	2	B	MethylationEPIC_v-1-0_B5	12/30/1930	BERA_20201130_oxBS_EPIC	1	2	95	3.5	./idat/20230601_mixed_BS_oxBS	./idat/20230601_mixed_BS_oxBS/204842600038/204842600038_R07C01
03_48	03-48	21	Neuron_BS_59	147	03_48_N_BS	C07	MSA4_1	1	BS	PD	2	Bernstein	204842600038	R03C01	2	B	MethylationEPIC_v-1-0_B5	12/30/1930	BERA_20201130_oxBS_EPIC	1	1	90	3	./idat/20230601_mixed_BS_oxBS	./idat/20230601_mixed_BS_oxBS/204842600038/204842600038_R03C01
03_51	03-51	22	Neuron_BS_60	163	03_51_N_BS	C09	MSA4_1	1	BS	PD	2	Bernstein	204813570102	R03C01	2	B	MethylationEPIC_v-1-0_B5	12/30/1930	BERA_20201130_oxBS_EPIC	1	1	70	2.33	./idat/20230601_mixed_BS_oxBS	./idat/20230601_mixed_BS_oxBS/204813570102/204813570102_R03C01
03_63	03-63	23	Neuron_bs_13	56	03_63_N_BS	H07	MSA4	1	BS	Control	1	Bernstein	204813550138	R08C01	1	B	MethylationEPIC_v-1-0_B5	12/23/2020	BERA_20201130_oxBS_EPIC	1	2	83	3.25	./idat/20230601_mixed_BS_oxBS	./idat/20230601_mixed_BS_oxBS/204813550138/204813550138_R08C01
04_05	04-05	24	Neuron_bs_14	156	04_05_N_BS	D08	MSA4_1	1	BS	Control	1	Bernstein	204842600055	R04C01	2	B	MethylationEPIC_v-1-0_B5	12/30/1930	BERA_20201130_oxBS_EPIC	1	2	82	2.25	./idat/20230601_mixed_BS_oxBS	./idat/20230601_mixed_BS_oxBS/204842600055/204842600055_R04C01
04_17	04-17	25	Neuron_BS_61	153	04_17_N_BS	A08	MSA4_1	1	BS	PD	2	Bernstein	204842600055	R01C01	2	B	MethylationEPIC_v-1-0_B5	12/30/1930	BERA_20201130_oxBS_EPIC	1	1	83	2	./idat/20230601_mixed_BS_oxBS	./idat/20230601_mixed_BS_oxBS/204842600055/204842600055_R01C01
04_38	04-38	26	Neuron_bs_15	60	04_38_N_BS	D08	MSA4	1	BS	Control	1	Bernstein	204813570090	R04C01	1	B	MethylationEPIC_v-1-0_B5	12/23/2020	BERA_20201130_oxBS_EPIC	1	2	83	4.83	./idat/20230601_mixed_BS_oxBS	./idat/20230601_mixed_BS_oxBS/204813570090/204813570090_R04C01
05_12	05-12	27	Neuron_bs_16	49	05_12_N_BS	A07	MSA4	1	BS	Control	1	Bernstein	204813550138	R01C01	1	B	MethylationEPIC_v-1-0_B5	12/23/2020	BERA_20201130_oxBS_EPIC	1	2	88	2	./idat/20230601_mixed_BS_oxBS	./idat/20230601_mixed_BS_oxBS/204813550138/204813550138_R01C01
05_16	05-16	28	Neuron_bs_17	90	05_16_N_BS	B12	MSA4	1	BS	Control	1	Bernstein	204813570122	R02C01	1	B	MethylationEPIC_v-1-0_B5	12/23/2020	BERA_20201130_oxBS_EPIC	1	1	82	3	./idat/20230601_mixed_BS_oxBS	./idat/20230601_mixed_BS_oxBS/204813570122/204813570122_R02C01
05_17	05-17	29	Neuron_BS_62	146	05_17_N_BS	B07	MSA4_1	1	BS	PD	2	Bernstein	204842600038	R02C01	2	B	MethylationEPIC_v-1-0_B5	12/30/1930	BERA_20201130_oxBS_EPIC	1	2	84	2	./idat/20230601_mixed_BS_oxBS	./idat/20230601_mixed_BS_oxBS/204842600038/204842600038_R02C01
05_60	05-60	30	Neuron_BS_63	85	05_60_N_BS	E11	MSA4	1	BS	PD	2	Bernstein	204813560047	R05C01	1	B	MethylationEPIC_v-1-0_B5	12/23/2020	BERA_20201130_oxBS_EPIC	1	1	72	3.5	./idat/20230601_mixed_BS_oxBS	./idat/20230601_mixed_BS_oxBS/204813560047/204813560047_R05C01
06_15	06-15	31	Neuron_bs_18	40	06_15_N_BS	H05	MSA4	1	BS	Control	1	Bernstein	204813550060	R08C01	1	B	MethylationEPIC_v-1-0_B5	12/23/2020	BERA_20201130_oxBS_EPIC	1	2	87	2.5	./idat/20230601_mixed_BS_oxBS	./idat/20230601_mixed_BS_oxBS/204813550060/204813550060_R08C01
06_21	06-21	32	Neuron_bs_19	140	06_21_N_BS	D06	MSA4_1	1	BS	Control	1	Bernstein	204842600015	R04C01	2	B	MethylationEPIC_v-1-0_B5	12/30/1930	BERA_20201130_oxBS_EPIC	1	1	73	2.5	./idat/20230601_mixed_BS_oxBS	./idat/20230601_mixed_BS_oxBS/204842600015/204842600015_R04C01
06_44	06-44	33	Neuron_BS_64	157	06_44_N_BS	E08	MSA4_1	1	BS	PD	2	Bernstein	204842600055	R05C01	2	B	MethylationEPIC_v-1-0_B5	12/30/1930	BERA_20201130_oxBS_EPIC	1	1	79	2.5	./idat/20230601_mixed_BS_oxBS	./idat/20230601_mixed_BS_oxBS/204842600055/204842600055_R05C01
06_51	06-51	34	Neuron_BS_65	63	06_51_N_BS	G08	MSA4	1	BS	PD	2	Bernstein	204813570090	R07C01	1	B	MethylationEPIC_v-1-0_B5	12/23/2020	BERA_20201130_oxBS_EPIC	1	2	87	2.16	./idat/20230601_mixed_BS_oxBS	./idat/20230601_mixed_BS_oxBS/204813570090/204813570090_R07C01
06_57	06-57	35	Neuron_bs_20	161	06_57_N_BS	A09	MSA4_1	1	BS	Control	1	Bernstein	204813570102	R01C01	2	B	MethylationEPIC_v-1-0_B5	12/30/1930	BERA_20201130_oxBS_EPIC	1	1	92	3	./idat/20230601_mixed_BS_oxBS	./idat/20230601_mixed_BS_oxBS/204813570102/204813570102_R01C01
06_62	06-62	36	Neuron_BS_66	47	06_62_N_BS	G06	MSA4	1	BS	PD	2	Bernstein	204813550117	R07C01	1	B	MethylationEPIC_v-1-0_B5	12/23/2020	BERA_20201130_oxBS_EPIC	1	2	82	4.16	./idat/20230601_mixed_BS_oxBS	./idat/20230601_mixed_BS_oxBS/204813550117/204813550117_R07C01
07_28	07-28	37	Neuron_bs_21	154	07_28_N_BS	B08	MSA4_1	1	BS	Control	1	Bernstein	204842600055	R02C01	2	B	MethylationEPIC_v-1-0_B5	12/30/1930	BERA_20201130_oxBS_EPIC	1	1	86	4.75	./idat/20230601_mixed_BS_oxBS	./idat/20230601_mixed_BS_oxBS/204842600055/204842600055_R02C01
07_37	07-37	38	Neuron_bs_22	44	07_37_N_BS	D06	MSA4	1	BS	Control	1	Bernstein	204813550117	R04C01	1	B	MethylationEPIC_v-1-0_B5	12/23/2020	BERA_20201130_oxBS_EPIC	1	1	89	5.5	./idat/20230601_mixed_BS_oxBS	./idat/20230601_mixed_BS_oxBS/204813550117/204813550117_R04C01
07_40	07-40	39	Neuron_BS_67	88	07_40_N_BS	H11	MSA4	1	BS	PD	2	Bernstein	204813560047	R08C01	1	B	MethylationEPIC_v-1-0_B5	12/23/2020	BERA_20201130_oxBS_EPIC	1	1	69	4.16	./idat/20230601_mixed_BS_oxBS	./idat/20230601_mixed_BS_oxBS/204813560047/204813560047_R08C01
07_46	07-46	40	Neuron_bs_23	158	07_46_N_BS	F08	MSA4_1	1	BS	Control	1	Bernstein	204842600055	R06C01	2	B	MethylationEPIC_v-1-0_B5	12/30/1930	BERA_20201130_oxBS_EPIC	1	2	91	5	./idat/20230601_mixed_BS_oxBS	./idat/20230601_mixed_BS_oxBS/204842600055/204842600055_R06C01
08_40	08-40	41	Neuron_bs_24	152	08_40_N_BS	H07	MSA4_1	1	BS	Control	1	Bernstein	204842600038	R08C01	2	B	MethylationEPIC_v-1-0_B5	12/30/1930	BERA_20201130_oxBS_EPIC	1	1	76	2.33	./idat/20230601_mixed_BS_oxBS	./idat/20230601_mixed_BS_oxBS/204842600038/204842600038_R08C01
08_55	08-55	42	Neuron_bs_25	162	08_55_N_BS	B09	MSA4_1	1	BS	Control	1	Bernstein	204813570102	R02C01	2	B	MethylationEPIC_v-1-0_B5	12/30/1930	BERA_20201130_oxBS_EPIC	1	1	71	3	./idat/20230601_mixed_BS_oxBS	./idat/20230601_mixed_BS_oxBS/204813570102/204813570102_R02C01
08_74	08-74	43	Neuron_BS_68	135	08_74_N_BS	G05	MSA4_1	1	BS	PD	2	Bernstein	204842600041	R07C01	2	B	MethylationEPIC_v-1-0_B5	12/30/1930	BERA_20201130_oxBS_EPIC	1	2	79	3.16	./idat/20230601_mixed_BS_oxBS	./idat/20230601_mixed_BS_oxBS/204842600041/204842600041_R07C01
08_85	08-85	44	Neuron_bs_26	133	08_85_N_BS	E05	MSA4_1	1	BS	Control	1	Bernstein	204842600041	R05C01	2	B	MethylationEPIC_v-1-0_B5	12/30/1930	BERA_20201130_oxBS_EPIC	1	1	82	3.66	./idat/20230601_mixed_BS_oxBS	./idat/20230601_mixed_BS_oxBS/204842600041/204842600041_R05C01
08_88	08-88	45	Neuron_bs_27	194	08_88_N_BS	B01	MSA4_2	1	BS	Control	1	Bernstein	204813560012	R02C01	2	B	MethylationEPIC_v-1-0_B5	12/30/1930	BERA_20201130_oxBS_EPIC	1	1	65	3.5	./idat/20230601_mixed_BS_oxBS	./idat/20230601_mixed_BS_oxBS/204813560012/204813560012_R02C01
08_90	08-90	46	Neuron_bs_28	94	08_90_N_BS	F12	MSA4	1	BS	Control	1	Bernstein	204813570122	R06C01	1	B	MethylationEPIC_v-1-0_B5	12/23/2020	BERA_20201130_oxBS_EPIC	1	1	81	2.25	./idat/20230601_mixed_BS_oxBS	./idat/20230601_mixed_BS_oxBS/204813570122/204813570122_R06C01
09_12	09-12	47	Neuron_BS_69	36	09_12_N_BS	D05	MSA4	1	BS	PD	2	Bernstein	204813550060	R04C01	1	B	MethylationEPIC_v-1-0_B5	12/23/2020	BERA_20201130_oxBS_EPIC	1	1	91	2.75	./idat/20230601_mixed_BS_oxBS	./idat/20230601_mixed_BS_oxBS/204813550060/204813550060_R04C01
09_19	09-19	48	Neuron_BS_70	155	09_19_N_BS	C08	MSA4_1	1	BS	PD	2	Bernstein	204842600055	R03C01	2	B	MethylationEPIC_v-1-0_B5	12/30/1930	BERA_20201130_oxBS_EPIC	1	1	81	4	./idat/20230601_mixed_BS_oxBS	./idat/20230601_mixed_BS_oxBS/204842600055/204842600055_R03C01
09_50	09-50	49	Neuron_bs_29	195	09_50_N_BS	C01	MSA4_2	1	BS	Control	1	Bernstein	204813560012	R03C01	2	B	MethylationEPIC_v-1-0_B5	12/30/1930	BERA_20201130_oxBS_EPIC	1	1	53	3.66	./idat/20230601_mixed_BS_oxBS	./idat/20230601_mixed_BS_oxBS/204813560012/204813560012_R03C01
09_52	09-52	50	Neuron_BS_71	37	09_52_N_BS	E05	MSA4	1	BS	PD	2	Bernstein	204813550060	R05C01	1	B	MethylationEPIC_v-1-0_B5	12/23/2020	BERA_20201130_oxBS_EPIC	1	2	87	3	./idat/20230601_mixed_BS_oxBS	./idat/20230601_mixed_BS_oxBS/204813550060/204813550060_R05C01
09_57	09-57	51	Neuron_bs_30	150	09_57_N_BS	F07	MSA4_1	1	BS	Control	1	Bernstein	204842600038	R06C01	2	B	MethylationEPIC_v-1-0_B5	12/30/1930	BERA_20201130_oxBS_EPIC	1	1	80	3.5	./idat/20230601_mixed_BS_oxBS	./idat/20230601_mixed_BS_oxBS/204842600038/204842600038_R06C01
10_20	10-20	52	Neuron_bs_31	160	10_20_N_BS	H08	MSA4_1	1	BS	Control	1	Bernstein	204842600055	R08C01	2	B	MethylationEPIC_v-1-0_B5	12/30/1930	BERA_20201130_oxBS_EPIC	1	1	61	2.33	./idat/20230601_mixed_BS_oxBS	./idat/20230601_mixed_BS_oxBS/204842600055/204842600055_R08C01
10_22	10-22	53	Neuron_bs_32	57	10_22_N_BS	A08	MSA4	1	BS	Control	1	Bernstein	204813570090	R01C01	1	B	MethylationEPIC_v-1-0_B5	12/23/2020	BERA_20201130_oxBS_EPIC	1	2	59	3.15	./idat/20230601_mixed_BS_oxBS	./idat/20230601_mixed_BS_oxBS/204813570090/204813570090_R01C01
10_26	10-26	54	Neuron_bs_33	200	10_26_N_BS	H01	MSA4_2	1	BS	Control	1	Bernstein	204813560012	R08C01	2	B	MethylationEPIC_v-1-0_B5	12/30/1930	BERA_20201130_oxBS_EPIC	1	2	95	2.5	./idat/20230601_mixed_BS_oxBS	./idat/20230601_mixed_BS_oxBS/204813560012/204813560012_R08C01
10_28	10-28	55	Neuron_BS_72	46	10_28_N_BS	F06	MSA4	1	BS	PD	2	Bernstein	204813550117	R06C01	1	B	MethylationEPIC_v-1-0_B5	12/23/2020	BERA_20201130_oxBS_EPIC	1	1	75	2.33	./idat/20230601_mixed_BS_oxBS	./idat/20230601_mixed_BS_oxBS/204813550117/204813550117_R06C01
10_39	10-39	56	Neuron_bs_34	91	10_39_N_BS	C12	MSA4	1	BS	Control	1	Bernstein	204813570122	R03C01	1	B	MethylationEPIC_v-1-0_B5	12/23/2020	BERA_20201130_oxBS_EPIC	1	1	93	3	./idat/20230601_mixed_BS_oxBS	./idat/20230601_mixed_BS_oxBS/204813570122/204813570122_R03C01
10_63	10-63	57	Neuron_bs_35	134	10_63_N_BS	F05	MSA4_1	1	BS	Control	1	Bernstein	204842600041	R06C01	2	B	MethylationEPIC_v-1-0_B5	12/30/1930	BERA_20201130_oxBS_EPIC	1	1	79	3	./idat/20230601_mixed_BS_oxBS	./idat/20230601_mixed_BS_oxBS/204842600041/204842600041_R06C01
10_70	10-70	58	Neuron_bs_36	41	10_70_N_BS	A06	MSA4	1	BS	Control	1	Bernstein	204813550117	R01C01	1	B	MethylationEPIC_v-1-0_B5	12/23/2020	BERA_20201130_oxBS_EPIC	1	1	74	3.25	./idat/20230601_mixed_BS_oxBS	./idat/20230601_mixed_BS_oxBS/204813550117/204813550117_R01C01
11_54	11-54	59	Neuron_BS_73	43	11_54_N_BS	C06	MSA4	1	BS	PD	2	Bernstein	204813550117	R03C01	1	B	MethylationEPIC_v-1-0_B5	12/23/2020	BERA_20201130_oxBS_EPIC	1	2	76	3.5	./idat/20230601_mixed_BS_oxBS	./idat/20230601_mixed_BS_oxBS/204813550117/204813550117_R03C01
11_88	11-88	60	Neuron_BS_74	199	11_88_N_BS	G01	MSA4_2	1	BS	PD	2	Bernstein	204813560012	R07C01	2	B	MethylationEPIC_v-1-0_B5	12/30/1930	BERA_20201130_oxBS_EPIC	1	1	89	2.58	./idat/20230601_mixed_BS_oxBS	./idat/20230601_mixed_BS_oxBS/204813560012/204813560012_R07C01
11_90	11-90	61	Neuron_BS_75	188	11_90_N_BS	D12	MSA4_1	1	BS	PD	2	Bernstein	204813570087	R04C01	2	B	MethylationEPIC_v-1-0_B5	12/30/1930	BERA_20201130_oxBS_EPIC	1	1	78	2.75	./idat/20230601_mixed_BS_oxBS	./idat/20230601_mixed_BS_oxBS/204813570087/204813570087_R04C01
12_21	12-21	62	Neuron_bs_37	198	12_21_N_BS	F01	MSA4_2	1	BS	Control	1	Bernstein	204813560012	R06C01	2	B	MethylationEPIC_v-1-0_B5	12/30/1930	BERA_20201130_oxBS_EPIC	1	2	88	1.25	./idat/20230601_mixed_BS_oxBS	./idat/20230601_mixed_BS_oxBS/204813560012/204813560012_R06C01
12_29	12-29	63	Neuron_BS_76	33	12_29_N_BS	A05	MSA4	1	BS	PD	2	Bernstein	204813550060	R01C01	1	B	MethylationEPIC_v-1-0_B5	12/23/2020	BERA_20201130_oxBS_EPIC	1	1	86	3	./idat/20230601_mixed_BS_oxBS	./idat/20230601_mixed_BS_oxBS/204813550060/204813550060_R01C01
12_34	12-34	64	Neuron_BS_77	185	12_34_N_BS	A12	MSA4_1	1	BS	PD	2	Bernstein	204813570087	R01C01	2	B	MethylationEPIC_v-1-0_B5	12/30/1930	BERA_20201130_oxBS_EPIC	1	1	74	3.42	./idat/20230601_mixed_BS_oxBS	./idat/20230601_mixed_BS_oxBS/204813570087/204813570087_R01C01
12_42	12-42	65	Neuron_BS_78	193	12_42_N_BS	A01	MSA4_2	1	BS	PD	2	Bernstein	204813560012	R01C01	2	B	MethylationEPIC_v-1-0_B5	12/30/1930	BERA_20201130_oxBS_EPIC	1	1	69	3.37	./idat/20230601_mixed_BS_oxBS	./idat/20230601_mixed_BS_oxBS/204813560012/204813560012_R01C01
12_56	12-56	66	Neuron_BS_79	89	12_56_N_BS	A12	MSA4	1	BS	PD	2	Bernstein	204813570122	R01C01	1	B	MethylationEPIC_v-1-0_B5	12/23/2020	BERA_20201130_oxBS_EPIC	1	2	70	4.42	./idat/20230601_mixed_BS_oxBS	./idat/20230601_mixed_BS_oxBS/204813570122/204813570122_R01C01
13_05	13-05	67	Neuron_BS_80	59	13_05_N_BS	C08	MSA4	1	BS	PD	2	Bernstein	204813570090	R03C01	1	B	MethylationEPIC_v-1-0_B5	12/23/2020	BERA_20201130_oxBS_EPIC	1	1	80	2.83	./idat/20230601_mixed_BS_oxBS	./idat/20230601_mixed_BS_oxBS/204813570090/204813570090_R03C01
13_11	13-11	68	Neuron_BS_81	95	13_11_N_BS	G12	MSA4	1	BS	PD	2	Bernstein	204813570122	R07C01	1	B	MethylationEPIC_v-1-0_B5	12/23/2020	BERA_20201130_oxBS_EPIC	1	1	81	3.62	./idat/20230601_mixed_BS_oxBS	./idat/20230601_mixed_BS_oxBS/204813570122/204813570122_R07C01
13_40	13-40	69	Neuron_bs_38	38	13_40_N_BS	F05	MSA4	1	BS	Control	1	Bernstein	204813550060	R06C01	1	B	MethylationEPIC_v-1-0_B5	12/23/2020	BERA_20201130_oxBS_EPIC	1	1	73	4.12	./idat/20230601_mixed_BS_oxBS	./idat/20230601_mixed_BS_oxBS/204813550060/204813550060_R06C01
13_49	13-49	70	Neuron_bs_39	166	13_49_N_BS	F09	MSA4_1	1	BS	Control	1	Bernstein	204813570102	R06C01	2	B	MethylationEPIC_v-1-0_B5	12/30/1930	BERA_20201130_oxBS_EPIC	1	2	75	2.5	./idat/20230601_mixed_BS_oxBS	./idat/20230601_mixed_BS_oxBS/204813570102/204813570102_R06C01
13_52	13-52	71	Neuron_BS_82	164	13_52_N_BS	D09	MSA4_1	1	BS	PD	2	Bernstein	204813570102	R04C01	2	B	MethylationEPIC_v-1-0_B5	12/30/1930	BERA_20201130_oxBS_EPIC	1	2	80	3.47	./idat/20230601_mixed_BS_oxBS	./idat/20230601_mixed_BS_oxBS/204813570102/204813570102_R04C01
14_12	14-12	72	Neuron_BS_83	84	14_12_N_BS	D11	MSA4	1	BS	PD	2	Bernstein	204813560047	R04C01	1	B	MethylationEPIC_v-1-0_B5	12/23/2020	BERA_20201130_oxBS_EPIC	1	1	82	4.25	./idat/20230601_mixed_BS_oxBS	./idat/20230601_mixed_BS_oxBS/204813560047/204813560047_R04C01
15_04	15-04	73	Neuron_BS_84	136	15_04_N_BS	H05	MSA4_1	1	BS	PD	2	Bernstein	204842600041	R08C01	2	B	MethylationEPIC_v-1-0_B5	12/30/1930	BERA_20201130_oxBS_EPIC	1	2	72	3.58	./idat/20230601_mixed_BS_oxBS	./idat/20230601_mixed_BS_oxBS/204842600041/204842600041_R08C01
15_46	15-46	74	Neuron_bs_40	50	15_46_N_BS	B07	MSA4	1	BS	Control	1	Bernstein	204813550138	R02C01	1	B	MethylationEPIC_v-1-0_B5	12/23/2020	BERA_20201130_oxBS_EPIC	1	2	82	2.07	./idat/20230601_mixed_BS_oxBS	./idat/20230601_mixed_BS_oxBS/204813550138/204813550138_R02C01
15_54	15-54	75	Neuron_BS_85	83	15_54_N_BS	C11	MSA4	1	BS	PD	2	Bernstein	204813560047	R03C01	1	B	MethylationEPIC_v-1-0_B5	12/23/2020	BERA_20201130_oxBS_EPIC	1	1	85	3.97	./idat/20230601_mixed_BS_oxBS	./idat/20230601_mixed_BS_oxBS/204813560047/204813560047_R03C01
15_60	15-60	76	Neuron_bs_41	87	15_60_N_BS	G11	MSA4	1	BS	Control	1	Bernstein	204813560047	R07C01	1	B	MethylationEPIC_v-1-0_B5	12/23/2020	BERA_20201130_oxBS_EPIC	1	1	82	3.33	./idat/20230601_mixed_BS_oxBS	./idat/20230601_mixed_BS_oxBS/204813560047/204813560047_R07C01
15_69	15-69	77	Neuron_BS_86	42	15_69_N_BS	B06	MSA4	1	BS	PD	2	Bernstein	204813550117	R02C01	1	B	MethylationEPIC_v-1-0_B5	12/23/2020	BERA_20201130_oxBS_EPIC	1	1	79	2.5	./idat/20230601_mixed_BS_oxBS	./idat/20230601_mixed_BS_oxBS/204813550117/204813550117_R02C01
15_78	15-78	78	Neuron_bs_42	62	15_78_N_BS	F08	MSA4	1	BS	Control	1	Bernstein	204813570090	R06C01	1	B	MethylationEPIC_v-1-0_B5	12/23/2020	BERA_20201130_oxBS_EPIC	1	2	93	2.92	./idat/20230601_mixed_BS_oxBS	./idat/20230601_mixed_BS_oxBS/204813570090/204813570090_R06C01
16_10	16-10	79	Neuron_bs_43	45	16_10_N_BS	E06	MSA4	1	BS	Control	1	Bernstein	204813550117	R05C01	1	B	MethylationEPIC_v-1-0_B5	12/23/2020	BERA_20201130_oxBS_EPIC	1	1	83	4.25	./idat/20230601_mixed_BS_oxBS	./idat/20230601_mixed_BS_oxBS/204813550117/204813550117_R05C01
16_23	16-23	80	Neuron_BS_87	52	16_23_N_BS	D07	MSA4	1	BS	PD	2	Bernstein	204813550138	R04C01	1	B	MethylationEPIC_v-1-0_B5	12/23/2020	BERA_20201130_oxBS_EPIC	1	1	78	3.3	./idat/20230601_mixed_BS_oxBS	./idat/20230601_mixed_BS_oxBS/204813550138/204813550138_R04C01
16_32	16-32	81	Neuron_bs_44	54	16_32_N_BS	F07	MSA4	1	BS	Control	1	Bernstein	204813550138	R06C01	1	B	MethylationEPIC_v-1-0_B5	12/23/2020	BERA_20201130_oxBS_EPIC	1	1	79	4.3	./idat/20230601_mixed_BS_oxBS	./idat/20230601_mixed_BS_oxBS/204813550138/204813550138_R06C01
17_19	17-19	82	Neuron_bs_45	192	17_19_N_BS	H12	MSA4_1	1	BS	Control	1	Bernstein	204813570087	R08C01	2	B	MethylationEPIC_v-1-0_B5	12/30/1930	BERA_20201130_oxBS_EPIC	1	2	53	3.95	./idat/20230601_mixed_BS_oxBS	./idat/20230601_mixed_BS_oxBS/204813570087/204813570087_R08C01
17_37	17-37	83	Neuron_bs_46	189	17_37_N_BS	E12	MSA4_1	1	BS	Control	1	Bernstein	204813570087	R05C01	2	B	MethylationEPIC_v-1-0_B5	12/30/1930	BERA_20201130_oxBS_EPIC	1	2	52	4.67	./idat/20230601_mixed_BS_oxBS	./idat/20230601_mixed_BS_oxBS/204813570087/204813570087_R05C01
17_47	17-47	84	Neuron_BS_88	39	17_47_N_BS	G05	MSA4	1	BS	PD	2	Bernstein	204813550060	R07C01	1	B	MethylationEPIC_v-1-0_B5	12/23/2020	BERA_20201130_oxBS_EPIC	1	1	95	5.23	./idat/20230601_mixed_BS_oxBS	./idat/20230601_mixed_BS_oxBS/204813550060/204813550060_R07C01
17_50	17-50	85	Neuron_bs_47	168	17_50_N_BS	H09	MSA4_1	1	BS	Control	1	Bernstein	204813570102	R08C01	2	B	MethylationEPIC_v-1-0_B5	12/30/1930	BERA_20201130_oxBS_EPIC	1	1	90	3.41	./idat/20230601_mixed_BS_oxBS	./idat/20230601_mixed_BS_oxBS/204813570102/204813570102_R08C01
18_05	18-05	86	Neuron_BS_89	64	18_05_N_BS	H08	MSA4	1	BS	PD	2	Bernstein	204813570090	R08C01	1	B	MethylationEPIC_v-1-0_B5	12/23/2020	BERA_20201130_oxBS_EPIC	1	1	84	3	./idat/20230601_mixed_BS_oxBS	./idat/20230601_mixed_BS_oxBS/204813570090/204813570090_R08C01
18_12	18-12	87	Neuron_BS_90	145	18_12_N_BS	A07	MSA4_1	1	BS	PD	2	Bernstein	204842600038	R01C01	2	B	MethylationEPIC_v-1-0_B5	12/30/1930	BERA_20201130_oxBS_EPIC	1	2	71	3.08	./idat/20230601_mixed_BS_oxBS	./idat/20230601_mixed_BS_oxBS/204842600038/204842600038_R01C01
18_14	18-14	88	Neuron_BS_91	167	18_14_N_BS	G09	MSA4_1	1	BS	PD	2	Bernstein	204813570102	R07C01	2	B	MethylationEPIC_v-1-0_B5	12/30/1930	BERA_20201130_oxBS_EPIC	1	1	81	4.92	./idat/20230601_mixed_BS_oxBS	./idat/20230601_mixed_BS_oxBS/204813570102/204813570102_R07C01
18_17	18-17	89	Neuron_bs_48	191	18_17_N_BS	G12	MSA4_1	1	BS	Control	1	Bernstein	204813570087	R07C01	2	B	MethylationEPIC_v-1-0_B5	12/30/1930	BERA_20201130_oxBS_EPIC	1	2	87	3.08	./idat/20230601_mixed_BS_oxBS	./idat/20230601_mixed_BS_oxBS/204813570087/204813570087_R07C01
18_27	18-27	90	Neuron_BS_92	149	18_27_N_BS	E07	MSA4_1	1	BS	PD	2	Bernstein	204842600038	R05C01	2	B	MethylationEPIC_v-1-0_B5	12/30/1930	BERA_20201130_oxBS_EPIC	1	1	89	4.18	./idat/20230601_mixed_BS_oxBS	./idat/20230601_mixed_BS_oxBS/204842600038/204842600038_R05C01
18_30	18-30	91	Neuron_BS_93	93	18_30_N_BS	E12	MSA4	1	BS	PD	2	Bernstein	204813570122	R05C01	1	B	MethylationEPIC_v-1-0_B5	12/23/2020	BERA_20201130_oxBS_EPIC	1	2	83	3.15	./idat/20230601_mixed_BS_oxBS	./idat/20230601_mixed_BS_oxBS/204813570122/204813570122_R05C01
18_33	18-33	92	Neuron_BS_94	51	18_33_N_BS	C07	MSA4	1	BS	PD	2	Bernstein	204813550138	R03C01	1	B	MethylationEPIC_v-1-0_B5	12/23/2020	BERA_20201130_oxBS_EPIC	1	1	76	3.3	./idat/20230601_mixed_BS_oxBS	./idat/20230601_mixed_BS_oxBS/204813550138/204813550138_R03C01
18_39	18-39	93	Neuron_BS_95	186	18_39_N_BS	B12	MSA4_1	1	BS	PD	2	Bernstein	204813570087	R02C01	2	B	MethylationEPIC_v-1-0_B5	12/30/1930	BERA_20201130_oxBS_EPIC	1	2	86	3.87	./idat/20230601_mixed_BS_oxBS	./idat/20230601_mixed_BS_oxBS/204813570087/204813570087_R02C01
18_64	18-64	94	Neuron_bs_49	35	18_64_N_BS	C05	MSA4	1	BS	Control	1	Bernstein	204813550060	R03C01	1	B	MethylationEPIC_v-1-0_B5	12/23/2020	BERA_20201130_oxBS_EPIC	99	1	72	4.6	./idat/20230601_mixed_BS_oxBS	./idat/20230601_mixed_BS_oxBS/204813550060/204813550060_R03C01
18_65	18-65	95	Neuron_BS_96	159	18_65_N_BS	G08	MSA4_1	1	BS	PD	2	Bernstein	204842600055	R07C01	2	B	MethylationEPIC_v-1-0_B5	12/30/1930	BERA_20201130_oxBS_EPIC	1	1	80	4.37	./idat/20230601_mixed_BS_oxBS	./idat/20230601_mixed_BS_oxBS/204842600055/204842600055_R07C01
18_72	18-72	96	Neuron_BS_97	142	18_72_N_BS	F06	MSA4_1	1	BS	PD	2	Bernstein	204842600015	R06C01	2	B	MethylationEPIC_v-1-0_B5	12/30/1930	BERA_20201130_oxBS_EPIC	1	2	81	4.25	./idat/20230601_mixed_BS_oxBS	./idat/20230601_mixed_BS_oxBS/204842600015/204842600015_R06C01
18_78	18-78	97	Neuron_bs_50	138	18_78_N_BS	B06	MSA4_1	1	BS	Control	1	Bernstein	204842600015	R02C01	2	B	MethylationEPIC_v-1-0_B5	12/30/1930	BERA_20201130_oxBS_EPIC	1	1	71	3.5	./idat/20230601_mixed_BS_oxBS	./idat/20230601_mixed_BS_oxBS/204842600015/204842600015_R02C01
19_02	19-02	98	Neuron_BS_98	96	19_02_N_BS	H12	MSA4	1	BS	PD	2	Bernstein	204813570122	R08C01	1	B	MethylationEPIC_v-1-0_B5	12/23/2020	BERA_20201130_oxBS_EPIC	1	1	73	3.5	./idat/20230601_mixed_BS_oxBS	./idat/20230601_mixed_BS_oxBS/204813570122/204813570122_R08C01
99_38	99-38	99	Neuron_BS_99	55	99_38_N_BS	G07	MSA4	1	BS	PD	2	Bernstein	204813550138	R07C01	1	B	MethylationEPIC_v-1-0_B5	12/23/2020	BERA_20201130_oxBS_EPIC	1	2	78	1.75	./idat/20230601_mixed_BS_oxBS	./idat/20230601_mixed_BS_oxBS/204813550138/204813550138_R07C01
99_63	99-63	100	Neuron_BS_100	86	99_63_N_BS	F11	MSA4	1	BS	PD	2	Bernstein	204813560047	R06C01	1	B	MethylationEPIC_v-1-0_B5	12/23/2020	BERA_20201130_oxBS_EPIC	1	1	85	2.66	./idat/20230601_mixed_BS_oxBS	./idat/20230601_mixed_BS_oxBS/204813560047/204813560047_R06C01
00_09	00-09	1	Neuron_oxBS_51	26	00_09_N_oxBS	D01	MSA4	2	oxBS	PD	2	Bernstein	205851710017	R04C01	1	B	MethylationEPIC_v-1-0_B5	12/23/2020	BERA_20201130_oxBS_EPIC	1	1	64	4	./idat/20230601_mixed_BS_oxBS	./idat/20230601_mixed_BS_oxBS/205851710017/205851710017_R04C01
00_27	00-27	2	Neuron_oxBS_52	29	00_27_N_oxBS	E01	MSA4	2	oxBS	PD	2	Bernstein	205851710017	R05C01	1	B	MethylationEPIC_v-1-0_B5	12/23/2020	BERA_20201130_oxBS_EPIC	1	2	73	2.16	./idat/20230601_mixed_BS_oxBS	./idat/20230601_mixed_BS_oxBS/205851710017/205851710017_R05C01
00_45	00-45	3	Neuron_oxBS_53	16	00_45_N_oxBS	F01	MSA4	2	oxBS	PD	2	Bernstein	205851710017	R06C01	1	B	MethylationEPIC_v-1-0_B5	12/23/2020	BERA_20201130_oxBS_EPIC	1	1	70	1.83	./idat/20230601_mixed_BS_oxBS	./idat/20230601_mixed_BS_oxBS/205851710017/205851710017_R06C01
01_31	01-31	4	Neuron_oxBS_1	174	01_31_N_oxBS	A01	MSA4	2	oxBS	Control	1	Bernstein	205851710017	R01C01	2	B	MethylationEPIC_v-1-0_B5	12/30/1930	BERA_20201130_oxBS_EPIC	1	1	81	2.75	./idat/20230601_mixed_BS_oxBS	./idat/20230601_mixed_BS_oxBS/205851710017/205851710017_R01C01
01_37	01-37	5	Neuron_oxBS_2	171	01_37_N_oxBS	B01	MSA4	2	oxBS	Control	1	Bernstein	205851710017	R02C01	2	B	MethylationEPIC_v-1-0_B5	12/30/1930	BERA_20201130_oxBS_EPIC	1	2	88	3	./idat/20230601_mixed_BS_oxBS	./idat/20230601_mixed_BS_oxBS/205851710017/205851710017_R02C01
01_44	01-44	6	Neuron_oxBS_3	97	01_44_N_oxBS	C01	MSA4	2	oxBS	Control	1	Bernstein	205851710017	R03C01	2	B	MethylationEPIC_v-1-0_B5	12/30/1930	BERA_20201130_oxBS_EPIC	1	2	78	2.83	./idat/20230601_mixed_BS_oxBS	./idat/20230601_mixed_BS_oxBS/205851710017/205851710017_R03C01
01_46	01-46	7	Neuron_oxBS_4	103	01_46_N_oxBS	G01	MSA4	2	oxBS	Control	1	Bernstein	205851710017	R07C01	2	B	MethylationEPIC_v-1-0_B5	12/30/1930	BERA_20201130_oxBS_EPIC	1	2	90	3	./idat/20230601_mixed_BS_oxBS	./idat/20230601_mixed_BS_oxBS/205851710017/205851710017_R07C01
02_15	02-15	8	Neuron_oxBS_54	101	02_15_N_oxBS	B02	MSA4	2	oxBS	PD	2	Bernstein	205851990064	R02C01	2	B	MethylationEPIC_v-1-0_B5	12/30/1930	BERA_20201130_oxBS_EPIC	1	2	78	3.5	./idat/20230601_mixed_BS_oxBS	./idat/20230601_mixed_BS_oxBS/205851990064/205851990064_R02C01
02_17	02-17	9	Neuron_oxBS_55	2	02_17_N_oxBS	C02	MSA4	2	oxBS	PD	2	Bernstein	205851990064	R03C01	1	B	MethylationEPIC_v-1-0_B5	12/23/2020	BERA_20201130_oxBS_EPIC	1	2	82	3	./idat/20230601_mixed_BS_oxBS	./idat/20230601_mixed_BS_oxBS/205851990064/205851990064_R03C01
02_27	02-27	10	Neuron_oxBS_5	180	02_27_N_oxBS	H01	MSA4	2	oxBS	Control	1	Bernstein	205851710017	R08C01	2	B	MethylationEPIC_v-1-0_B5	12/30/1930	BERA_20201130_oxBS_EPIC	1	1	86	3	./idat/20230601_mixed_BS_oxBS	./idat/20230601_mixed_BS_oxBS/205851710017/205851710017_R08C01
02_33	02-33	11	Neuron_oxBS_6	104	02_33_N_oxBS	A02	MSA4	2	oxBS	Control	1	Bernstein	205851990064	R01C01	2	B	MethylationEPIC_v-1-0_B5	12/30/1930	BERA_20201130_oxBS_EPIC	1	1	85	2.25	./idat/20230601_mixed_BS_oxBS	./idat/20230601_mixed_BS_oxBS/205851990064/205851990064_R01C01
03_11	03-11	12	Neuron_oxBS_7	99	03_11_N_oxBS	E02	MSA4	2	oxBS	Control	1	Bernstein	205851990064	R05C01	2	B	MethylationEPIC_v-1-0_B5	12/30/1930	BERA_20201130_oxBS_EPIC	1	2	95	2.66	./idat/20230601_mixed_BS_oxBS	./idat/20230601_mixed_BS_oxBS/205851990064/205851990064_R05C01
03_15	03-15	13	Neuron_oxBS_8	125	03_15_N_oxBS	F02	MSA4	2	oxBS	Control	1	Bernstein	205851990064	R06C01	2	B	MethylationEPIC_v-1-0_B5	12/30/1930	BERA_20201130_oxBS_EPIC	1	1	80	3.25	./idat/20230601_mixed_BS_oxBS	./idat/20230601_mixed_BS_oxBS/205851990064/205851990064_R06C01
03_25	03-25	14	Neuron_oxBS_56	21	03_25_N_oxBS	D02	MSA4	2	oxBS	PD	2	Bernstein	205851990064	R04C01	1	B	MethylationEPIC_v-1-0_B5	12/23/2020	BERA_20201130_oxBS_EPIC	1	1	78	2.5	./idat/20230601_mixed_BS_oxBS	./idat/20230601_mixed_BS_oxBS/205851990064/205851990064_R04C01
03_28	03-28	15	Neuron_oxBS_9	108	03_28_N_oxBS	G02	MSA4	2	oxBS	Control	1	Bernstein	205851990064	R07C01	2	B	MethylationEPIC_v-1-0_B5	12/30/1930	BERA_20201130_oxBS_EPIC	1	1	80	2.16	./idat/20230601_mixed_BS_oxBS	./idat/20230601_mixed_BS_oxBS/205851990064/205851990064_R07C01
03_29	03-29	16	Neuron_oxBS_57	66	03_29_N_oxBS	H02	MSA4	2	oxBS	PD	2	Bernstein	205851990064	R08C01	1	B	MethylationEPIC_v-1-0_B5	12/23/2020	BERA_20201130_oxBS_EPIC	1	1	79	4.5	./idat/20230601_mixed_BS_oxBS	./idat/20230601_mixed_BS_oxBS/205851990064/205851990064_R08C01
03_39	03-39	17	Neuron_oxBS_10	181	03_39_N_oxBS	C03	MSA4	2	oxBS	Control	1	Bernstein	205851990134	R03C01	2	B	MethylationEPIC_v-1-0_B5	12/30/1930	BERA_20201130_oxBS_EPIC	1	1	86	2.75	./idat/20230601_mixed_BS_oxBS	./idat/20230601_mixed_BS_oxBS/205851990134/205851990134_R03C01
03_41	03-41	18	Neuron_oxBS_11	65	03_41_N_oxBS	D03	MSA4	2	oxBS	Control	1	Bernstein	205851990134	R04C01	1	B	MethylationEPIC_v-1-0_B5	12/23/2020	BERA_20201130_oxBS_EPIC	1	1	89	2.5	./idat/20230601_mixed_BS_oxBS	./idat/20230601_mixed_BS_oxBS/205851990134/205851990134_R04C01
03_43	03-43	19	Neuron_oxBS_58	76	03_43_N_oxBS	A03	MSA4	2	oxBS	PD	2	Bernstein	205851990134	R01C01	1	B	MethylationEPIC_v-1-0_B5	12/23/2020	BERA_20201130_oxBS_EPIC	1	1	69	2.25	./idat/20230601_mixed_BS_oxBS	./idat/20230601_mixed_BS_oxBS/205851990134/205851990134_R01C01
03_47	03-47	20	Neuron_oxBS_12	111	03_47_N_oxBS	E03	MSA4	2	oxBS	Control	1	Bernstein	205851990134	R05C01	2	B	MethylationEPIC_v-1-0_B5	12/30/1930	BERA_20201130_oxBS_EPIC	1	2	95	3.5	./idat/20230601_mixed_BS_oxBS	./idat/20230601_mixed_BS_oxBS/205851990134/205851990134_R05C01
03_48	03-48	21	Neuron_oxBS_59	107	03_48_N_oxBS	B03	MSA4	2	oxBS	PD	2	Bernstein	205851990134	R02C01	2	B	MethylationEPIC_v-1-0_B5	12/30/1930	BERA_20201130_oxBS_EPIC	1	1	90	3	./idat/20230601_mixed_BS_oxBS	./idat/20230601_mixed_BS_oxBS/205851990134/205851990134_R02C01
03_51	03-51	22	Neuron_oxBS_60	123	03_51_N_oxBS	F03	MSA4	2	oxBS	PD	2	Bernstein	205851990134	R06C01	2	B	MethylationEPIC_v-1-0_B5	12/30/1930	BERA_20201130_oxBS_EPIC	1	1	70	2.33	./idat/20230601_mixed_BS_oxBS	./idat/20230601_mixed_BS_oxBS/205851990134/205851990134_R06C01
03_63	03-63	23	Neuron_oxBS_13	24	03_63_N_oxBS	A04	MSA4	2	oxBS	Control	1	Bernstein	205851990163	R01C01	1	B	MethylationEPIC_v-1-0_B5	12/23/2020	BERA_20201130_oxBS_EPIC	1	2	83	3.25	./idat/20230601_mixed_BS_oxBS	./idat/20230601_mixed_BS_oxBS/205851990163/205851990163_R01C01
04_05	04-05	24	Neuron_oxBS_14	116	04_05_N_oxBS	B04	MSA4	2	oxBS	Control	1	Bernstein	205851990163	R02C01	2	B	MethylationEPIC_v-1-0_B5	12/30/1930	BERA_20201130_oxBS_EPIC	1	2	82	2.25	./idat/20230601_mixed_BS_oxBS	./idat/20230601_mixed_BS_oxBS/205851990163/205851990163_R02C01
04_17	04-17	25	Neuron_oxBS_61	113	04_17_N_oxBS	G03	MSA4	2	oxBS	PD	2	Bernstein	205851990134	R07C01	2	B	MethylationEPIC_v-1-0_B5	12/30/1930	BERA_20201130_oxBS_EPIC	1	1	83	2	./idat/20230601_mixed_BS_oxBS	./idat/20230601_mixed_BS_oxBS/205851990134/205851990134_R07C01
04_38	04-38	26	Neuron_oxBS_15	28	04_38_N_oxBS	C04	MSA4	2	oxBS	Control	1	Bernstein	205851990163	R03C01	1	B	MethylationEPIC_v-1-0_B5	12/23/2020	BERA_20201130_oxBS_EPIC	1	2	83	4.83	./idat/20230601_mixed_BS_oxBS	./idat/20230601_mixed_BS_oxBS/205851990163/205851990163_R03C01
05_12	05-12	27	Neuron_oxBS_16	17	05_12_N_oxBS	G04	MSA4	2	oxBS	Control	1	Bernstein	205851990163	R07C01	1	B	MethylationEPIC_v-1-0_B5	12/23/2020	BERA_20201130_oxBS_EPIC	1	2	88	2	./idat/20230601_mixed_BS_oxBS	./idat/20230601_mixed_BS_oxBS/205851990163/205851990163_R07C01
05_16	05-16	28	Neuron_oxBS_17	74	05_16_N_oxBS	H04	MSA4	2	oxBS	Control	1	Bernstein	205851990163	R08C01	1	B	MethylationEPIC_v-1-0_B5	12/23/2020	BERA_20201130_oxBS_EPIC	1	1	82	3	./idat/20230601_mixed_BS_oxBS	./idat/20230601_mixed_BS_oxBS/205851990163/205851990163_R08C01
05_17	05-17	29	Neuron_oxBS_62	106	05_17_N_oxBS	H03	MSA4	2	oxBS	PD	2	Bernstein	205851990134	R08C01	2	B	MethylationEPIC_v-1-0_B5	12/30/1930	BERA_20201130_oxBS_EPIC	1	2	84	2	./idat/20230601_mixed_BS_oxBS	./idat/20230601_mixed_BS_oxBS/205851990134/205851990134_R08C01
05_60	05-60	30	Neuron_oxBS_63	69	05_60_N_oxBS	D04	MSA4	2	oxBS	PD	2	Bernstein	205851990163	R04C01	1	B	MethylationEPIC_v-1-0_B5	12/23/2020	BERA_20201130_oxBS_EPIC	1	1	72	3.5	./idat/20230601_mixed_BS_oxBS	./idat/20230601_mixed_BS_oxBS/205851990163/205851990163_R04C01
06_15	06-15	31	Neuron_oxBS_18	8	06_15_N_oxBS	A05	MSA4	2	oxBS	Control	1	Bernstein	205851710005	R01C01	1	B	MethylationEPIC_v-1-0_B5	12/23/2020	BERA_20201130_oxBS_EPIC	1	2	87	2.5	./idat/20230601_mixed_BS_oxBS	./idat/20230601_mixed_BS_oxBS/205851710005/205851710005_R01C01
06_21	06-21	32	Neuron_oxBS_19	100	06_21_N_oxBS	E05	MSA4	2	oxBS	Control	1	Bernstein	205851710005	R05C01	2	B	MethylationEPIC_v-1-0_B5	12/30/1930	BERA_20201130_oxBS_EPIC	1	1	73	2.5	./idat/20230601_mixed_BS_oxBS	./idat/20230601_mixed_BS_oxBS/205851710005/205851710005_R05C01
06_44	06-44	33	Neuron_oxBS_64	117	06_44_N_oxBS	E04	MSA4	2	oxBS	PD	2	Bernstein	205851990163	R05C01	2	B	MethylationEPIC_v-1-0_B5	12/30/1930	BERA_20201130_oxBS_EPIC	1	1	79	2.5	./idat/20230601_mixed_BS_oxBS	./idat/20230601_mixed_BS_oxBS/205851990163/205851990163_R05C01
06_51	06-51	34	Neuron_oxBS_65	31	06_51_N_oxBS	F04	MSA4	2	oxBS	PD	2	Bernstein	205851990163	R06C01	1	B	MethylationEPIC_v-1-0_B5	12/23/2020	BERA_20201130_oxBS_EPIC	1	2	87	2.16	./idat/20230601_mixed_BS_oxBS	./idat/20230601_mixed_BS_oxBS/205851990163/205851990163_R06C01
06_57	06-57	35	Neuron_oxBS_20	121	06_57_N_oxBS	F05	MSA4	2	oxBS	Control	1	Bernstein	205851710005	R06C01	2	B	MethylationEPIC_v-1-0_B5	12/30/1930	BERA_20201130_oxBS_EPIC	1	1	92	3	./idat/20230601_mixed_BS_oxBS	./idat/20230601_mixed_BS_oxBS/205851710005/205851710005_R06C01
06_62	06-62	36	Neuron_oxBS_66	15	06_62_N_oxBS	B05	MSA4	2	oxBS	PD	2	Bernstein	205851710005	R02C01	1	B	MethylationEPIC_v-1-0_B5	12/23/2020	BERA_20201130_oxBS_EPIC	1	2	82	4.16	./idat/20230601_mixed_BS_oxBS	./idat/20230601_mixed_BS_oxBS/205851710005/205851710005_R02C01
07_28	07-28	37	Neuron_oxBS_21	114	07_28_N_oxBS	G05	MSA4	2	oxBS	Control	1	Bernstein	205851710005	R07C01	2	B	MethylationEPIC_v-1-0_B5	12/30/1930	BERA_20201130_oxBS_EPIC	1	1	86	4.75	./idat/20230601_mixed_BS_oxBS	./idat/20230601_mixed_BS_oxBS/205851710005/205851710005_R07C01
07_37	07-37	38	Neuron_oxBS_22	12	07_37_N_oxBS	C06	MSA4	2	oxBS	Control	1	Bernstein	205851710009	R03C01	1	B	MethylationEPIC_v-1-0_B5	12/23/2020	BERA_20201130_oxBS_EPIC	1	1	89	5.5	./idat/20230601_mixed_BS_oxBS	./idat/20230601_mixed_BS_oxBS/205851710009/205851710009_R03C01
07_40	07-40	39	Neuron_oxBS_67	72	07_40_N_oxBS	C05	MSA4	2	oxBS	PD	2	Bernstein	205851710005	R03C01	1	B	MethylationEPIC_v-1-0_B5	12/23/2020	BERA_20201130_oxBS_EPIC	1	1	69	4.16	./idat/20230601_mixed_BS_oxBS	./idat/20230601_mixed_BS_oxBS/205851710005/205851710005_R03C01
07_46	07-46	40	Neuron_oxBS_23	118	07_46_N_oxBS	D06	MSA4	2	oxBS	Control	1	Bernstein	205851710009	R04C01	2	B	MethylationEPIC_v-1-0_B5	12/30/1930	BERA_20201130_oxBS_EPIC	1	2	91	5	./idat/20230601_mixed_BS_oxBS	./idat/20230601_mixed_BS_oxBS/205851710009/205851710009_R04C01
08_40	08-40	41	Neuron_oxBS_24	112	08_40_N_oxBS	E06	MSA4	2	oxBS	Control	1	Bernstein	205851710009	R05C01	2	B	MethylationEPIC_v-1-0_B5	12/30/1930	BERA_20201130_oxBS_EPIC	1	1	76	2.33	./idat/20230601_mixed_BS_oxBS	./idat/20230601_mixed_BS_oxBS/205851710009/205851710009_R05C01
08_55	08-55	42	Neuron_oxBS_25	122	08_55_N_oxBS	A07	MSA4	2	oxBS	Control	1	Bernstein	205851990027	R01C01	2	B	MethylationEPIC_v-1-0_B5	12/30/1930	BERA_20201130_oxBS_EPIC	1	1	71	3	./idat/20230601_mixed_BS_oxBS	./idat/20230601_mixed_BS_oxBS/205851990027/205851990027_R01C01
08_74	08-74	43	Neuron_oxBS_68	131	08_74_N_oxBS	D05	MSA4	2	oxBS	PD	2	Bernstein	205851710005	R04C01	2	B	MethylationEPIC_v-1-0_B5	12/30/1930	BERA_20201130_oxBS_EPIC	1	2	79	3.16	./idat/20230601_mixed_BS_oxBS	./idat/20230601_mixed_BS_oxBS/205851710005/205851710005_R04C01
08_85	08-85	44	Neuron_oxBS_26	129	08_85_N_oxBS	B07	MSA4	2	oxBS	Control	1	Bernstein	205851990027	R02C01	2	B	MethylationEPIC_v-1-0_B5	12/30/1930	BERA_20201130_oxBS_EPIC	1	1	82	3.66	./idat/20230601_mixed_BS_oxBS	./idat/20230601_mixed_BS_oxBS/205851990027/205851990027_R02C01
08_88	08-88	45	Neuron_oxBS_27	178	08_88_N_oxBS	C07	MSA4	2	oxBS	Control	1	Bernstein	205851990027	R03C01	2	B	MethylationEPIC_v-1-0_B5	12/30/1930	BERA_20201130_oxBS_EPIC	1	1	65	3.5	./idat/20230601_mixed_BS_oxBS	./idat/20230601_mixed_BS_oxBS/205851990027/205851990027_R03C01
08_90	08-90	46	Neuron_oxBS_28	78	08_90_N_oxBS	G07	MSA4	2	oxBS	Control	1	Bernstein	205851990027	R07C01	1	B	MethylationEPIC_v-1-0_B5	12/23/2020	BERA_20201130_oxBS_EPIC	1	1	81	2.25	./idat/20230601_mixed_BS_oxBS	./idat/20230601_mixed_BS_oxBS/205851990027/205851990027_R07C01
09_12	09-12	47	Neuron_oxBS_69	4	09_12_N_oxBS	H05	MSA4	2	oxBS	PD	2	Bernstein	205851710005	R08C01	1	B	MethylationEPIC_v-1-0_B5	12/23/2020	BERA_20201130_oxBS_EPIC	1	1	91	2.75	./idat/20230601_mixed_BS_oxBS	./idat/20230601_mixed_BS_oxBS/205851710005/205851710005_R08C01
09_19	09-19	48	Neuron_oxBS_70	115	09_19_N_oxBS	A06	MSA4	2	oxBS	PD	2	Bernstein	205851710009	R01C01	2	B	MethylationEPIC_v-1-0_B5	12/30/1930	BERA_20201130_oxBS_EPIC	1	1	81	4	./idat/20230601_mixed_BS_oxBS	./idat/20230601_mixed_BS_oxBS/205851710009/205851710009_R01C01
09_50	09-50	49	Neuron_oxBS_29	179	09_50_N_oxBS	H07	MSA4	2	oxBS	Control	1	Bernstein	205851990027	R08C01	2	B	MethylationEPIC_v-1-0_B5	12/30/1930	BERA_20201130_oxBS_EPIC	1	1	53	3.66	./idat/20230601_mixed_BS_oxBS	./idat/20230601_mixed_BS_oxBS/205851990027/205851990027_R08C01
09_52	09-52	50	Neuron_oxBS_71	5	09_52_N_oxBS	B06	MSA4	2	oxBS	PD	2	Bernstein	205851710009	R02C01	1	B	MethylationEPIC_v-1-0_B5	12/23/2020	BERA_20201130_oxBS_EPIC	1	2	87	3	./idat/20230601_mixed_BS_oxBS	./idat/20230601_mixed_BS_oxBS/205851710009/205851710009_R02C01
09_57	09-57	51	Neuron_oxBS_30	110	09_57_N_oxBS	A08	MSA4	2	oxBS	Control	1	Bernstein	205851990095	R01C01	2	B	MethylationEPIC_v-1-0_B5	12/30/1930	BERA_20201130_oxBS_EPIC	1	1	80	3.5	./idat/20230601_mixed_BS_oxBS	./idat/20230601_mixed_BS_oxBS/205851990095/205851990095_R01C01
10_20	10-20	52	Neuron_oxBS_31	120	10_20_N_oxBS	E08	MSA4	2	oxBS	Control	1	Bernstein	205851990095	R05C01	2	B	MethylationEPIC_v-1-0_B5	12/30/1930	BERA_20201130_oxBS_EPIC	1	1	61	2.33	./idat/20230601_mixed_BS_oxBS	./idat/20230601_mixed_BS_oxBS/205851990095/205851990095_R05C01
10_22	10-22	53	Neuron_oxBS_32	25	10_22_N_oxBS	F08	MSA4	2	oxBS	Control	1	Bernstein	205851990095	R06C01	1	B	MethylationEPIC_v-1-0_B5	12/23/2020	BERA_20201130_oxBS_EPIC	1	2	59	3.15	./idat/20230601_mixed_BS_oxBS	./idat/20230601_mixed_BS_oxBS/205851990095/205851990095_R06C01
10_26	10-26	54	Neuron_oxBS_33	184	10_26_N_oxBS	G08	MSA4	2	oxBS	Control	1	Bernstein	205851990095	R07C01	2	B	MethylationEPIC_v-1-0_B5	12/30/1930	BERA_20201130_oxBS_EPIC	1	2	95	2.5	./idat/20230601_mixed_BS_oxBS	./idat/20230601_mixed_BS_oxBS/205851990095/205851990095_R07C01
10_28	10-28	55	Neuron_oxBS_72	14	10_28_N_oxBS	F06	MSA4	2	oxBS	PD	2	Bernstein	205851710009	R06C01	1	B	MethylationEPIC_v-1-0_B5	12/23/2020	BERA_20201130_oxBS_EPIC	1	1	75	2.33	./idat/20230601_mixed_BS_oxBS	./idat/20230601_mixed_BS_oxBS/205851710009/205851710009_R06C01
10_39	10-39	56	Neuron_oxBS_34	75	10_39_N_oxBS	C09	MSA4	2	oxBS	Control	1	Bernstein	205848690053	R03C01	1	B	MethylationEPIC_v-1-0_B5	12/23/2020	BERA_20201130_oxBS_EPIC	1	1	93	3	./idat/20230601_mixed_BS_oxBS	./idat/20230601_mixed_BS_oxBS/205848690053/205848690053_R03C01
10_63	10-63	57	Neuron_oxBS_35	130	10_63_N_oxBS	D09	MSA4	2	oxBS	Control	1	Bernstein	205848690053	R04C01	2	B	MethylationEPIC_v-1-0_B5	12/30/1930	BERA_20201130_oxBS_EPIC	1	1	79	3	./idat/20230601_mixed_BS_oxBS	./idat/20230601_mixed_BS_oxBS/205848690053/205848690053_R04C01
10_70	10-70	58	Neuron_oxBS_36	9	10_70_N_oxBS	E09	MSA4	2	oxBS	Control	1	Bernstein	205848690053	R05C01	1	B	MethylationEPIC_v-1-0_B5	12/23/2020	BERA_20201130_oxBS_EPIC	1	1	74	3.25	./idat/20230601_mixed_BS_oxBS	./idat/20230601_mixed_BS_oxBS/205848690053/205848690053_R05C01
11_54	11-54	59	Neuron_oxBS_73	11	11_54_N_oxBS	G06	MSA4	2	oxBS	PD	2	Bernstein	205851710009	R07C01	1	B	MethylationEPIC_v-1-0_B5	12/23/2020	BERA_20201130_oxBS_EPIC	1	2	76	3.5	./idat/20230601_mixed_BS_oxBS	./idat/20230601_mixed_BS_oxBS/205851710009/205851710009_R07C01
11_88	11-88	60	Neuron_oxBS_74	183	11_88_N_oxBS	H06	MSA4	2	oxBS	PD	2	Bernstein	205851710009	R08C01	2	B	MethylationEPIC_v-1-0_B5	12/30/1930	BERA_20201130_oxBS_EPIC	1	1	89	2.58	./idat/20230601_mixed_BS_oxBS	./idat/20230601_mixed_BS_oxBS/205851710009/205851710009_R08C01
11_90	11-90	61	Neuron_oxBS_75	172	11_90_N_oxBS	D07	MSA4	2	oxBS	PD	2	Bernstein	205851990027	R04C01	2	B	MethylationEPIC_v-1-0_B5	12/30/1930	BERA_20201130_oxBS_EPIC	1	1	78	2.75	./idat/20230601_mixed_BS_oxBS	./idat/20230601_mixed_BS_oxBS/205851990027/205851990027_R04C01
12_21	12-21	62	Neuron_oxBS_37	182	12_21_N_oxBS	A10	MSA4	2	oxBS	Control	1	Bernstein	205848690062	R01C01	2	B	MethylationEPIC_v-1-0_B5	12/30/1930	BERA_20201130_oxBS_EPIC	1	2	88	1.25	./idat/20230601_mixed_BS_oxBS	./idat/20230601_mixed_BS_oxBS/205848690062/205848690062_R01C01
12_29	12-29	63	Neuron_oxBS_76	1	12_29_N_oxBS	E07	MSA4	2	oxBS	PD	2	Bernstein	205851990027	R05C01	1	B	MethylationEPIC_v-1-0_B5	12/23/2020	BERA_20201130_oxBS_EPIC	1	1	86	3	./idat/20230601_mixed_BS_oxBS	./idat/20230601_mixed_BS_oxBS/205851990027/205851990027_R05C01
12_34	12-34	64	Neuron_oxBS_77	169	12_34_N_oxBS	F07	MSA4	2	oxBS	PD	2	Bernstein	205851990027	R06C01	2	B	MethylationEPIC_v-1-0_B5	12/30/1930	BERA_20201130_oxBS_EPIC	1	1	74	3.42	./idat/20230601_mixed_BS_oxBS	./idat/20230601_mixed_BS_oxBS/205851990027/205851990027_R06C01
12_42	12-42	65	Neuron_oxBS_78	177	12_42_N_oxBS	B08	MSA4	2	oxBS	PD	2	Bernstein	205851990095	R02C01	2	B	MethylationEPIC_v-1-0_B5	12/30/1930	BERA_20201130_oxBS_EPIC	1	1	69	3.37	./idat/20230601_mixed_BS_oxBS	./idat/20230601_mixed_BS_oxBS/205851990095/205851990095_R02C01
12_56	12-56	66	Neuron_oxBS_79	73	12_56_N_oxBS	C08	MSA4	2	oxBS	PD	2	Bernstein	205851990095	R03C01	1	B	MethylationEPIC_v-1-0_B5	12/23/2020	BERA_20201130_oxBS_EPIC	1	2	70	4.42	./idat/20230601_mixed_BS_oxBS	./idat/20230601_mixed_BS_oxBS/205851990095/205851990095_R03C01
13_05	13-05	67	Neuron_oxBS_80	27	13_05_N_oxBS	D08	MSA4	2	oxBS	PD	2	Bernstein	205851990095	R04C01	1	B	MethylationEPIC_v-1-0_B5	12/23/2020	BERA_20201130_oxBS_EPIC	1	1	80	2.83	./idat/20230601_mixed_BS_oxBS	./idat/20230601_mixed_BS_oxBS/205851990095/205851990095_R04C01
13_11	13-11	68	Neuron_oxBS_81	79	13_11_N_oxBS	H08	MSA4	2	oxBS	PD	2	Bernstein	205851990095	R08C01	1	B	MethylationEPIC_v-1-0_B5	12/23/2020	BERA_20201130_oxBS_EPIC	1	1	81	3.62	./idat/20230601_mixed_BS_oxBS	./idat/20230601_mixed_BS_oxBS/205851990095/205851990095_R08C01
13_40	13-40	69	Neuron_oxBS_38	6	13_40_N_oxBS	B10	MSA4	2	oxBS	Control	1	Bernstein	205848690062	R02C01	1	B	MethylationEPIC_v-1-0_B5	12/23/2020	BERA_20201130_oxBS_EPIC	1	1	73	4.12	./idat/20230601_mixed_BS_oxBS	./idat/20230601_mixed_BS_oxBS/205848690062/205848690062_R02C01
13_49	13-49	70	Neuron_oxBS_39	126	13_49_N_oxBS	C10	MSA4	2	oxBS	Control	1	Bernstein	205848690062	R03C01	2	B	MethylationEPIC_v-1-0_B5	12/30/1930	BERA_20201130_oxBS_EPIC	1	2	75	2.5	./idat/20230601_mixed_BS_oxBS	./idat/20230601_mixed_BS_oxBS/205848690062/205848690062_R03C01
13_52	13-52	71	Neuron_oxBS_82	124	13_52_N_oxBS	A09	MSA4	2	oxBS	PD	2	Bernstein	205848690053	R01C01	2	B	MethylationEPIC_v-1-0_B5	12/30/1930	BERA_20201130_oxBS_EPIC	1	2	80	3.47	./idat/20230601_mixed_BS_oxBS	./idat/20230601_mixed_BS_oxBS/205848690053/205848690053_R01C01
14_12	14-12	72	Neuron_oxBS_83	68	14_12_N_oxBS	B09	MSA4	2	oxBS	PD	2	Bernstein	205848690053	R02C01	1	B	MethylationEPIC_v-1-0_B5	12/23/2020	BERA_20201130_oxBS_EPIC	1	1	82	4.25	./idat/20230601_mixed_BS_oxBS	./idat/20230601_mixed_BS_oxBS/205848690053/205848690053_R02C01
15_04	15-04	73	Neuron_oxBS_84	132	15_04_N_oxBS	F09	MSA4	2	oxBS	PD	2	Bernstein	205848690053	R06C01	2	B	MethylationEPIC_v-1-0_B5	12/30/1930	BERA_20201130_oxBS_EPIC	1	2	72	3.58	./idat/20230601_mixed_BS_oxBS	./idat/20230601_mixed_BS_oxBS/205848690053/205848690053_R06C01
15_46	15-46	74	Neuron_oxBS_40	18	15_46_N_oxBS	G10	MSA4	2	oxBS	Control	1	Bernstein	205848690062	R07C01	1	B	MethylationEPIC_v-1-0_B5	12/23/2020	BERA_20201130_oxBS_EPIC	1	2	82	2.07	./idat/20230601_mixed_BS_oxBS	./idat/20230601_mixed_BS_oxBS/205848690062/205848690062_R07C01
15_54	15-54	75	Neuron_oxBS_85	67	15_54_N_oxBS	G09	MSA4	2	oxBS	PD	2	Bernstein	205848690053	R07C01	1	B	MethylationEPIC_v-1-0_B5	12/23/2020	BERA_20201130_oxBS_EPIC	1	1	85	3.97	./idat/20230601_mixed_BS_oxBS	./idat/20230601_mixed_BS_oxBS/205848690053/205848690053_R07C01
15_60	15-60	76	Neuron_oxBS_41	71	15_60_N_oxBS	H10	MSA4	2	oxBS	Control	1	Bernstein	205848690062	R08C01	1	B	MethylationEPIC_v-1-0_B5	12/23/2020	BERA_20201130_oxBS_EPIC	1	1	82	3.33	./idat/20230601_mixed_BS_oxBS	./idat/20230601_mixed_BS_oxBS/205848690062/205848690062_R08C01
15_69	15-69	77	Neuron_oxBS_86	10	15_69_N_oxBS	H09	MSA4	2	oxBS	PD	2	Bernstein	205848690053	R08C01	1	B	MethylationEPIC_v-1-0_B5	12/23/2020	BERA_20201130_oxBS_EPIC	1	1	79	2.5	./idat/20230601_mixed_BS_oxBS	./idat/20230601_mixed_BS_oxBS/205848690053/205848690053_R08C01
15_78	15-78	78	Neuron_oxBS_42	30	15_78_N_oxBS	A11	MSA4	2	oxBS	Control	1	Bernstein	205848680117	R01C01	1	B	MethylationEPIC_v-1-0_B5	12/23/2020	BERA_20201130_oxBS_EPIC	1	2	93	2.92	./idat/20230601_mixed_BS_oxBS	./idat/20230601_mixed_BS_oxBS/205848680117/205848680117_R01C01
16_10	16-10	79	Neuron_oxBS_43	13	16_10_N_oxBS	E11	MSA4	2	oxBS	Control	1	Bernstein	205848680117	R05C01	1	B	MethylationEPIC_v-1-0_B5	12/23/2020	BERA_20201130_oxBS_EPIC	1	1	83	4.25	./idat/20230601_mixed_BS_oxBS	./idat/20230601_mixed_BS_oxBS/205848680117/205848680117_R05C01
16_23	16-23	80	Neuron_oxBS_87	20	16_23_N_oxBS	D10	MSA4	2	oxBS	PD	2	Bernstein	205848690062	R04C01	1	B	MethylationEPIC_v-1-0_B5	12/23/2020	BERA_20201130_oxBS_EPIC	1	1	78	3.3	./idat/20230601_mixed_BS_oxBS	./idat/20230601_mixed_BS_oxBS/205848690062/205848690062_R04C01
16_32	16-32	81	Neuron_oxBS_44	22	16_32_N_oxBS	F11	MSA4	2	oxBS	Control	1	Bernstein	205848680117	R06C01	1	B	MethylationEPIC_v-1-0_B5	12/23/2020	BERA_20201130_oxBS_EPIC	1	1	79	4.3	./idat/20230601_mixed_BS_oxBS	./idat/20230601_mixed_BS_oxBS/205848680117/205848680117_R06C01
17_19	17-19	82	Neuron_oxBS_45	176	17_19_N_oxBS	G11	MSA4	2	oxBS	Control	1	Bernstein	205848680117	R07C01	2	B	MethylationEPIC_v-1-0_B5	12/30/1930	BERA_20201130_oxBS_EPIC	1	2	53	3.95	./idat/20230601_mixed_BS_oxBS	./idat/20230601_mixed_BS_oxBS/205848680117/205848680117_R07C01
17_37	17-37	83	Neuron_oxBS_46	173	17_37_N_oxBS	C12	MSA4	2	oxBS	Control	1	Bernstein	205848680134	R03C01	2	B	MethylationEPIC_v-1-0_B5	12/30/1930	BERA_20201130_oxBS_EPIC	1	2	52	4.67	./idat/20230601_mixed_BS_oxBS	./idat/20230601_mixed_BS_oxBS/205848680134/205848680134_R03C01
17_47	17-47	84	Neuron_oxBS_88	7	17_47_N_oxBS	E10	MSA4	2	oxBS	PD	2	Bernstein	205848690062	R05C01	1	B	MethylationEPIC_v-1-0_B5	12/23/2020	BERA_20201130_oxBS_EPIC	1	1	95	5.23	./idat/20230601_mixed_BS_oxBS	./idat/20230601_mixed_BS_oxBS/205848690062/205848690062_R05C01
17_50	17-50	85	Neuron_oxBS_47	128	17_50_N_oxBS	D12	MSA4	2	oxBS	Control	1	Bernstein	205848680134	R04C01	2	B	MethylationEPIC_v-1-0_B5	12/30/1930	BERA_20201130_oxBS_EPIC	1	1	90	3.41	./idat/20230601_mixed_BS_oxBS	./idat/20230601_mixed_BS_oxBS/205848680134/205848680134_R04C01
18_05	18-05	86	Neuron_oxBS_89	32	18_05_N_oxBS	F10	MSA4	2	oxBS	PD	2	Bernstein	205848690062	R06C01	1	B	MethylationEPIC_v-1-0_B5	12/23/2020	BERA_20201130_oxBS_EPIC	1	1	84	3	./idat/20230601_mixed_BS_oxBS	./idat/20230601_mixed_BS_oxBS/205848690062/205848690062_R06C01
18_12	18-12	87	Neuron_oxBS_90	105	18_12_N_oxBS	B11	MSA4	2	oxBS	PD	2	Bernstein	205848680117	R02C01	2	B	MethylationEPIC_v-1-0_B5	12/30/1930	BERA_20201130_oxBS_EPIC	1	2	71	3.08	./idat/20230601_mixed_BS_oxBS	./idat/20230601_mixed_BS_oxBS/205848680117/205848680117_R02C01
18_14	18-14	88	Neuron_oxBS_91	127	18_14_N_oxBS	C11	MSA4	2	oxBS	PD	2	Bernstein	205848680117	R03C01	2	B	MethylationEPIC_v-1-0_B5	12/30/1930	BERA_20201130_oxBS_EPIC	1	1	81	4.92	./idat/20230601_mixed_BS_oxBS	./idat/20230601_mixed_BS_oxBS/205848680117/205848680117_R03C01
18_17	18-17	89	Neuron_oxBS_48	175	18_17_N_oxBS	E12	MSA4	2	oxBS	Control	1	Bernstein	205848680134	R05C01	2	B	MethylationEPIC_v-1-0_B5	12/30/1930	BERA_20201130_oxBS_EPIC	1	2	87	3.08	./idat/20230601_mixed_BS_oxBS	./idat/20230601_mixed_BS_oxBS/205848680134/205848680134_R05C01
18_27	18-27	90	Neuron_oxBS_92	109	18_27_N_oxBS	D11	MSA4	2	oxBS	PD	2	Bernstein	205848680117	R04C01	2	B	MethylationEPIC_v-1-0_B5	12/30/1930	BERA_20201130_oxBS_EPIC	1	1	89	4.18	./idat/20230601_mixed_BS_oxBS	./idat/20230601_mixed_BS_oxBS/205848680117/205848680117_R04C01
18_30	18-30	91	Neuron_oxBS_93	77	18_30_N_oxBS	H11	MSA4	2	oxBS	PD	2	Bernstein	205848680117	R08C01	1	B	MethylationEPIC_v-1-0_B5	12/23/2020	BERA_20201130_oxBS_EPIC	1	2	83	3.15	./idat/20230601_mixed_BS_oxBS	./idat/20230601_mixed_BS_oxBS/205848680117/205848680117_R08C01
18_33	18-33	92	Neuron_oxBS_94	19	18_33_N_oxBS	A12	MSA4	2	oxBS	PD	2	Bernstein	205848680134	R01C01	1	B	MethylationEPIC_v-1-0_B5	12/23/2020	BERA_20201130_oxBS_EPIC	1	1	76	3.3	./idat/20230601_mixed_BS_oxBS	./idat/20230601_mixed_BS_oxBS/205848680134/205848680134_R01C01
18_39	18-39	93	Neuron_oxBS_95	170	18_39_N_oxBS	B12	MSA4	2	oxBS	PD	2	Bernstein	205848680134	R02C01	2	B	MethylationEPIC_v-1-0_B5	12/30/1930	BERA_20201130_oxBS_EPIC	1	2	86	3.87	./idat/20230601_mixed_BS_oxBS	./idat/20230601_mixed_BS_oxBS/205848680134/205848680134_R02C01
18_64	18-64	94	Neuron_oxBS_49	3	18_64_N_oxBS	A12	MSA4	2	oxBS	Control	1	Bernstein	205756380071	R01C01	1	B	MethylationEPIC_v-1-0_B5	12/23/2020	BERA_20201130_oxBS_EPIC	99	1	72	4.6	./idat/20230601_mixed_BS_oxBS	./idat/20230601_mixed_BS_oxBS/205756380071/205756380071_R01C01
18_65	18-65	95	Neuron_oxBS_96	119	18_65_N_oxBS	F12	MSA4	2	oxBS	PD	2	Bernstein	205848680134	R06C01	2	B	MethylationEPIC_v-1-0_B5	12/30/1930	BERA_20201130_oxBS_EPIC	1	1	80	4.37	./idat/20230601_mixed_BS_oxBS	./idat/20230601_mixed_BS_oxBS/205848680134/205848680134_R06C01
18_72	18-72	96	Neuron_oxBS_97	102	18_72_N_oxBS	G12	MSA4	2	oxBS	PD	2	Bernstein	205848680134	R07C01	2	B	MethylationEPIC_v-1-0_B5	12/30/1930	BERA_20201130_oxBS_EPIC	1	2	81	4.25	./idat/20230601_mixed_BS_oxBS	./idat/20230601_mixed_BS_oxBS/205848680134/205848680134_R07C01
18_78	18-78	97	Neuron_oxBS_50	98	18_78_N_oxBS	B12	MSA4	2	oxBS	Control	1	Bernstein	205756380071	R02C01	2	B	MethylationEPIC_v-1-0_B5	12/30/1930	BERA_20201130_oxBS_EPIC	1	1	71	3.5	./idat/20230601_mixed_BS_oxBS	./idat/20230601_mixed_BS_oxBS/205756380071/205756380071_R02C01
19_02	19-02	98	Neuron_oxBS_98	80	19_02_N_oxBS	H12	MSA4	2	oxBS	PD	2	Bernstein	205848680134	R08C01	1	B	MethylationEPIC_v-1-0_B5	12/23/2020	BERA_20201130_oxBS_EPIC	1	1	73	3.5	./idat/20230601_mixed_BS_oxBS	./idat/20230601_mixed_BS_oxBS/205848680134/205848680134_R08C01
99_38	99-38	99	Neuron_oxBS_99	23	99_38_N_oxBS	C12	MSA4	2	oxBS	PD	2	Bernstein	205756380071	R03C01	1	B	MethylationEPIC_v-1-0_B5	12/23/2020	BERA_20201130_oxBS_EPIC	1	2	78	1.75	./idat/20230601_mixed_BS_oxBS	./idat/20230601_mixed_BS_oxBS/205756380071/205756380071_R03C01
99_63	99-63	100	Neuron_oxBS_100	70	99_63_N_oxBS	D12	MSA4	2	oxBS	PD	2	Bernstein	205756380071	R04C01	1	B	MethylationEPIC_v-1-0_B5	12/23/2020	BERA_20201130_oxBS_EPIC	1	1	85	2.66	./idat/20230601_mixed_BS_oxBS	./idat/20230601_mixed_BS_oxBS/205756380071/205756380071_R04C01
