# Supplementary material for: Parkinson’s disease-associated alterations in DNA methylation and hydroxymethylation in human brain
Source: NPJ Parkinsons Dis. 2025 Dec 22;11:363. doi: 10.1038/s41531-025-01209-3 (PMC12749594; doi:10.1038/s41531-025-01209-3)
Supplement: Supplementary file 6 — Supplementary Data5 [file 41531_2025_1209_MOESM6_ESM.csv]

probe	beta.coefficient	SE	p.value	FDR	beta.coefficient.f	SE.f	p.value.f	CHR	MAPINFO	UCSC_RefGene_Name	UCSC_RefGene_Group
cg15737534	0.133527245852537	0.0217725281698722	1.65312054448877e-08	0.00242622303112575	-0.101421128079074	0.0365263589876618	0.00817010636512544	15	58601175
cg26897830	-0.0735746609278578	0.0122151257881435	2.729254557857e-08	0.0026704163783472	0.051882735718841	0.0143449931021689	0.000793626287046721	10	50518408	C10orf71	5'UTR
cg20271893	-0.067083890547059	0.0115770711393318	7.67220874859032e-08	0.00450408522899118	0.0741921687787443	0.0269795738160238	0.00875419572418668	2	10437444
cg00535576	-0.112845226564148	0.0203963219333606	2.4501692785164e-07	0.0095893908499482	0.11156719028937	0.0336634698311748	0.00189956994120043	16	1260577	CACNA1H	Body
cg00787574	-0.133510684125479	0.0243816853964214	3.14065040355059e-07	0.0104628337124932	-0.141622235834244	0.0448078015123575	0.00291855046585327	16	87723313	JPH3	Body
cg07922540	0.132278478301176	0.024178142676197	3.20800945082532e-07	0.0104628337124932	0.0770632457907169	0.0363221263069584	0.0398089016974472	9	137384290
cg11296922	-0.13689556092504	0.0259423835210506	7.4223988177666e-07	0.015562252006972	0.0678880840685125	0.0306217139607141	0.0320914592674447	16	11540861
cg03526702	-0.159479926243754	0.0305027691110918	9.13266806298355e-07	0.017295063794824	0.254344797518284	0.0409199522300013	1.94372706503798e-07	19	856145	ELANE	Body
cg10612409	-0.0673105464181043	0.0129394390281126	1.02192125701604e-06	0.0187479438359412	0.0395465889231505	0.0188162831308738	0.0416156712584357	9	101983453	ALG2;SEC61B	Body;TSS1500
cg06410356	0.0987233059332583	0.0192377165853098	1.37590475957081e-06	0.0218309602074983	-0.0877406770133678	0.0373870270796603	0.023725181889322	5	37770106
cg11375264	-0.13407167216135	0.0261672386198749	1.42381325476592e-06	0.0219772621992816	0.0883872736518091	0.0245090830014739	0.00081841864237188	8	145113211	OPLAH	Body
cg06378607	-0.0773277782618754	0.0152252641252434	1.71871332628213e-06	0.0246096692413127	-0.0471454721180727	0.0138718737551205	0.00149397906017179	12	132426436	PUS1	Body
cg02228492	-0.12695365697425	0.0252670477060293	2.15858847634534e-06	0.0249651196855504	-0.104650291149054	0.0302541429841869	0.00125607930749753	17	14224797	HS3ST3B1	Body
cg24471922	-0.066135305797295	0.0131980064196464	2.28331883372245e-06	0.0249651196855504	0.0987261136505329	0.0284426819425759	0.00121328773406871	4	1217755	CTBP1	Body
cg25050332	-0.100760835222565	0.0201494391277133	2.38372154327206e-06	0.0249651196855504	0.119657791540516	0.0352964814441894	0.00153099095947681	11	316088
cg24102222	-0.214427338858714	0.0430865197773222	2.63395853429209e-06	0.0262085570666812	0.280714603894204	0.0703626905394684	0.000259734232594073	12	129280449	SLC15A4	Body
cg04988568	-0.162399312152924	0.0328831547507191	3.08304869532474e-06	0.0287982374475066	0.150691207668478	0.0566727060132479	0.0110448291258442	19	1093247	POLR2E	Body
cg20269641	-0.103255970366292	0.0211698465527611	3.96710763442314e-06	0.0347604484089943	0.109221094158451	0.0265367121916982	0.000176296158208974	3	183027327	MCF2L2	Body
cg03342498	-0.0311313152513315	0.00640218480137751	4.2171362094032e-06	0.0348694798418773	0.0328691115791825	0.0131892414304535	0.0167300217544481	6	10411372	TFAP2A	Body
cg19699911	-0.141432778576123	0.0291539663542976	4.41828522294768e-06	0.036025286311247	-0.172953176893574	0.0601930645859696	0.00634576613847867	12	75955912
cg07284407	-0.0607674238691343	0.0126192081688343	5.11360615343454e-06	0.0405678269792709	0.0537027267266318	0.0202877270129163	0.0113828138126528	20	57429858	GNAS	1stExon;3'UTR
cg06443769	-0.117251491049494	0.024584720837309	6.17030826572576e-06	0.0441752685611987	-0.0823292284148905	0.0367344634939341	0.0303565558852494	17	26744200
cg01423572	0.0580133721720065	0.0121844701740518	6.37442467515668e-06	0.045086766529167	-0.0391643774164236	0.0175465213379196	0.0310035379832309	7	73460071	ELN	Body
cg21320455	0.134972488265534	0.0285028117621261	7.07709071034332e-06	0.0465590961355844	0.159863201178735	0.0646383787927489	0.0175202658081271	17	78086503	GAA	Body
cg09182971	-0.0789888248698947	0.0168446430540832	8.52323679223056e-06	0.0488460374714362	0.0591320495668929	0.0235705428106809	0.0160631536214003	1	4187837
cg09221482	-0.139335353909864	0.0297868690280841	8.92632590694624e-06	0.0488460374714362	0.160440153750113	0.0413716087795774	0.000364366894844365	6	161557754	AGPAT4	Body
cg16709691	0.102092752223445	0.0218234314675593	8.91268062154952e-06	0.0488460374714362	0.0945156049942274	0.0375924378175506	0.0158480604157901	16	969468	LMF1	Body
cg16848774	-0.168728013122352	0.0360185086591696	8.68822928803281e-06	0.0488460374714362	0.128718168006194	0.0546255781749408	0.0231949960828096	7	36289389	EEPD1	Body
cg18173450	-0.123670250282019	0.0263692917089787	8.49999878075633e-06	0.0488460374714362	-0.108942855560209	0.0499075504322355	0.034684484104302	16	78423169	WWOX	Body
