# Supplementary material for: Parkinson’s disease-associated alterations in DNA methylation and hydroxymethylation in human brain
Source: NPJ Parkinsons Dis. 2025 Dec 22;11:363. doi: 10.1038/s41531-025-01209-3 (PMC12749594; doi:10.1038/s41531-025-01209-3)
Supplement: Supplementary file 7 — Supplementary Data6 [file 41531_2025_1209_MOESM7_ESM.txt]

MESDC1
VWA5B1
CACNA1H
C12orf40
JPH3
TNFSF11
ELN
OTX1
HS3ST3B1
HSBP1
ARHGEF4
GRM5
TFAP2A
STK39
AGAP1
CECR1
ELANE
KCTD6
SLC26A10
SNX29
RAB32
PHRF1
POLR2E
OPLAH
IRX2
PMFBP1
PUS1
GNAS
CFD
KANK2
RTN4RL1
AGPAT4
RAPGEF1
ESYT2
ALG2
SEC61B
LRRFIP1
PIWIL3
RAB41
CLPB
MIR7152
CDH23
F11R
C1orf35
LAMA3
TEX101
TRPV3
LMF1
EEPD1
RB1
WWOX
LOC102724297
MCF2L2
RADIL
NFKBID
GAA
GPBP1L1
BSND
COX19
C4orf17
TMEM184A
ZNF341
APC2
FAT3
SLC15A4
CTBP1
POFUT1
DDX23
PCDHGA4
PCDHGA6
PCDHGA1
PCDHGA5
PCDHGB1
PCDHGB4
PCDHGA3
PCDHGA8
PCDHGA2
PCDHGA7
PCDHGB2
PCDHGB3
C10orf71
DHX35
TFF2
